# Supplementary material for: Lockdown-Associated Hunger May Be Affecting Breastfeeding: Findings from a Large SMS Survey in South Africa
Source: Int J Environ Res Public Health. 2021 Dec 30;19(1):351. doi: 10.3390/ijerph19010351 (PMC8744606; doi:10.3390/ijerph19010351)
Supplement: Supplementary file 1 [file ijerph-19-00351-s001.zip]

Archive with 1 entries (1 files):
- ijerph-1407182-supplementary.pdf
